# Supplementary material for: Functional validation of TERT and TERC variants of uncertain significance in patients with short telomere syndromes
Source: Blood Cancer J. 2020 Nov 17;10(11):120. doi: 10.1038/s41408-020-00386-z (PMC7673118; doi:10.1038/s41408-020-00386-z)
Supplement: Supplementary file 3 — Supplemental Table 1 [file 41408_2020_386_MOESM3_ESM.xlsx]

## Sheet: Sheet1
Supp. Table 1: List of genes included in the exome slice panel employed in the Bone Marrow Failure Clinic. All coding regions of these genes are covered to an average of 80X with a minimum of 30X.
ABCG5	ABCG8	ACD	ACTN1	ADA	ADAMTS13	ALAS2	ANKRD26	AP3B1
ATM	BLM	BLOC1S6	BRCA1	BRCA2	BRIP1	C3	CARD11	CASP10
CASP8	CBL	CD27	CD3D	CD3E	CD40LG	CD46	CFB	CFH
CFHR1	CFHR3	CFHR4	CFHR5	CFI	CHEK2	CSF3R	CTC1	CTLA4
CXCR4	CYCS	DCLRE1B	DCLRE1C	DDX41	DGKE	DKC1	DNAJC21	DNMT3B
DOCK8	ELANE	ERCC4	ERCC6L2	ETV6	FADD	FANCA	FANCB	FANCC
FANCD2	FANCE	FANCF	FANCG	FANCI	FANCL	FANCM	FAS	FASLG
FLI1	FLNA	FOXN1	FOXP3	FYB	G6PC3	GAR1	GATA1	GATA2
GFI1	GFI1B	GP1BA	GP1BB	GP9	HAX1	HOXA11	IKZF1	IL2RG
IL7R	ITGA2B	ITGB3	ITK	JAK3	KDM1A	KRAS	LAMTOR2	LIG4
LRBA	MAGT1	MPL	MYH9	NAF1	NBEAL2	NBN	NHEJ1	NHP2
NOP10	NPAT	NRAS	ORAI1	PALB2	PARN	PAX5	PIK3CD	PNP
POT1	PRF1	PRKACG	PTPRC	RAB27A	RAC2	RAD50	RAD51C	RAG1
RAG2	RBM8A	RECQL4	RPL11	RPL15	RPL26	RPL35A	RPL5	RPS10
RPS19	RPS24	RPS26	RPS7	RTEL1	RUNX1	SAMD9	SBDS	SH2D1A
SIRT1	SIRT4	SIRT5	SLC37A4	SLC7A7	SLFN14	SLX4	SRC	SRP72
STAT3	STAT5B	STIM1	STN1	STX11	STXBP2	TAZ	TBX1	TERC
TERF1	TERF2IP	TERT	THBD	TINF2	TNFRSF13B	TUBB1	UBE2T	UNC13D
USB1	VHL	VPS13B	VPS45	VWF	WAS	WIPF1	WRAP53	XIAP
XRCC2	ZAP70	MECOM	SAMD9L	SRP54	CXCR2	JAGN1	STK4	TCIRG1
ABCB7	AK2	ATR	C15orf41	CDAN1	CLPB	EPO	GLRX5	JAK2
KLF1	LYST	MAD2L2	PGM3	PUS1	RAD51	RFWD3	RPL27	RPL35
RPS15A	RPS17	RPS27	RPS28	RPS29	SEC23B	SLC19A2	SLC25A38	TCN2
THPO	TP53	TRNT1	TSR2	YARS2
